# Supplementary material for: 3D interconnected periodic carbon-tube membrane enabled self-cleaning solar brine treatment and autonomous salt production
Source: Natl Sci Rev. 2026 Apr 6;13(10):nwag188. doi: 10.1093/nsr/nwag188 (PMC13192534; doi:10.1093/nsr/nwag188)
Supplement: nwag188_Supplemental_Files [file nwag188_supplemental_files.zip]

Archive with 4 entries (4 files):
- Supplementary Information.pdf
- Supplementary Video 1.mp4
- Supplementary Video 2.mp4
- Supplementary Video 3.mp4
